# Supplementary material for: A nanosystem targeting tissue inhibitor of metalloproteinase-1 for continuous spatiotemporal idiopathic pulmonary fibrosis therapy
Source: Nat Commun. 2026 Jan 19;17:1694. doi: 10.1038/s41467-026-68398-0 (PMC12909971; doi:10.1038/s41467-026-68398-0)
Supplement: Supplementary file 4 — Source Data [file 41467_2026_68398_MOESM4_ESM.xlsx]

## Sheet: Fig. 1b
Fig. 1b
		Control	IPF
	TIMP-1 positive area (%)	2.235	1.131
		2.082	7.48
		0.702	6.561
		2.593	5.137
		1.943	10.377
		1.552	10.141
		0.692	2.428
		0.084	6.868
		0.779
		0.662
		Control	IPF
	COL1A1 positive area (%)	9.01	4.258
		2.784	6.825
		0.585	13.517
		4.587	10.693
		2.635	13.538
		1.268	14.151
		5.825	1.973
		5.244	12.988
		4.395
		8.806

## Sheet: Fig. 1c
Fig. 1c
	Sample number	COL1A1 positve area%	TIMP-1 positive area%
	1	9.01	2.235
	2	2.784	2.082
	3	0.585	0.702
	4	4.587	2.593
	5	2.635	1.943
	6	1.268	1.552
	7	5.825	0.692
	8	5.244	0.084
	9	4.395	0.779
	10	8.806	0.662
	11	4.258	1.131
	12	6.825	7.48
	13	13.517	6.561
	14	10.693	5.137
	15	13.538	10.377
	16	14.151	10.141
	17	1.973	2.428
	18	12.988	6.868

## Sheet: Fig. 1e
Fig. 1e
		Control	Fibrosis
	TIMP-1 positive area%	4.731	21.16
		1.106	13.791
		4.978	29.41
		14.538	25.64
		8.393	32.35
		5.427	15.802
		5.855	26.222
		2.047	39.019
		7.134	35.225
		6.427	29.988
		Control	Fibrosis
	COL1A1 positive area%	8.297	25.639
		3.522	10.453
		6.045	31.699
		18.874	28.586
		0.131	22.473
		13.812	38.954
		7.822	20.447
		2.653	23.688
		5.472	23.493
		2.695	17.222

## Sheet: Fig. 1f
Fig. 1f
	Sample number	COL1A1 positve area%	TIMP-1 positive area%
	1	8.297	4.731
	2	3.522	1.106
	3	6.045	4.978
	4	18.874	14.538
	5	0.131	8.393
	6	13.812	5.427
	7	7.822	5.855
	8	2.653	2.047
	9	5.472	7.134
	10	2.695	6.427
	11	25.639	21.16
	12	10.453	13.791
	13	31.699	29.41
	14	28.586	25.64
	15	22.473	32.35
	16	38.954	15.802
	17	20.447	26.222
	18	23.688	39.019
	19	23.493	35.225
	20	17.222	29.988

## Sheet: Fig. 1g
Fig. 1g
		Control	IPF
	ROS MFI	5.654	11.414
		8.077	20.638
		4.037	12.527
		6.769	15.017
		5.006	8.355
		Control	IPF
	AQP5 positiive area%	8.321	5.042
		11.056	3.917
		6.207	8.761
		15.491	2.381
		10.621	9.529
		14.047	11.275
		12.506	1.827
		14.095	7.659
		11.614
		9.547

## Sheet: Fig. 1h
Fig. 1h
		Control	Fibrosis
	ROS MFI	2.126	11.803
		1.238	50.578
		1.271	38.202
		2.274	20.479
		2.131	24.689
		1.493	21.577
		0.832	20.241
		0.666	16.287
		1.944	19.141
		0.328	11.973
		Control	Fibrosis
	AQP5 positiive area%	9.175	7.053
		10.443	16.273
		18.53	8.452
		18.188	6.687
		24.113	11.089
		13.014	6.049
		13.588	14.438
		19.891	7.47
		24.056	10.007
		29.078	9.263

## Sheet: Fig. 2a
Fig. 2a

## Sheet: Fig. 2d
Fig. 2d
		Mexo	Mexo-cl-aT
	Diameter/nm	100.6	111.6
		102.4	114.8
		107.1	116.6
	Zeta potential/mV	-22.1	-25.9
		-21.7	-26.3
		-23.5	-26.2

## Sheet: Fig. 2e
Fig. 2e
	Day	Diameter/nm			Zeta potential/mV
	1	111.6	116.6	114.8	-25.9	-26.2	-26.3
	2	113.1	114.2	114.7	-24.9	-25.6	-22.5
	3	111.3	118.9	113.3	-26.1	-25	-23.4
	4	111.1	116.9	118.3	-24.8	-26.1	-24.9
	5	125.6	117.9	121.9	-21.9	-24	-20
	6	114.1	120.3	121.7	-23.2	-23.2	-25.1
	7	122.9	122.5	117.1	-19.6	-26.7	-26.8

## Sheet: Fig. 2g
Fig. 2g
	Time/h	0 mM H2O2			0.1 mM H2O2			1 mM H2O2
	0	0	0	0	0	0	0	0	0	0
	0.25	0.19	1.087	0.761	6.061	5.898	7.774	6.714	9.731	10.302
	0.5	2.8	5.083	3.778	15.113	11.443	12.748	23.349	25.632	26.529
	1	4.349	5.246	5.328	17.885	15.113	18.211	35.58	32.155	33.705
	2	6.877	5.409	8.1	31.503	34.113	28.16	57.189	59.962	51.4
	4	11.443	10.791	10.22	47.975	54.335	58.086	83.773	79.777	86.138
	8	10.873	12.014	11.362	56.619	57.271	59.147	84.344	79.532	90.786
	24	11.851	10.873	11.117	53.52	60.451	65.67	84.833	90.133	94.537

[truncated: 38 more sheets: Fig. 2h, Fig. 3b, Fig. 3c, Fig. 4b, Fig. 4c, Fig. 4e, Fig. 4f, Fig. 4g, Fig. 4h, Fig. 5a, Fig. 5b, Fig. 6d, Fig. 6f, Fig. 6g, Fig. 6h, Fig. 6i, Fig. S2a, Fig. S2b, Fig. S2c, Fig. S3 …]
